# Supplementary material for: Transcriptomic Analysis of Flower Development in Wintersweet (Chimonanthus praecox)
Source: PLoS One. 2014 Jan 29;9(1):e86976. doi: 10.1371/journal.pone.0086976 (PMC3906103; doi:10.1371/journal.pone.0086976)
Supplement: Table S1 — Sequence length distribution of transcripts assembled from Illumina reads. (XLS) [file pone.0086976.s002.xls]

## Sheet: Sheet1
Table S1. Sequence length distribution of transcripts assembled from Illumina reads.
Length	Number	Percent
1-400	12639	0.118127
401-600	28789	0.269069
601-800	14675	0.137156
801-1000	9457	0.0883873
1001-1200	6794	0.0634983
1201-1400	5493	0.0513388
1401-1600	4527	0.0423104
1601-1800	3932	0.0367494
1801-2000	3298	0.0308239
2001-2200	2773	0.0259171
2201-2400	2245	0.0209823
2401-2600	1895	0.0177111
2601-2800	1553	0.0145147
2801-3000	1319	0.0123277
3001-3200	1114	0.0104117
3201-3400	1059	0.00989766
3401-3600	896	0.00837422
3601-3800	744	0.0069536
3801-4000	600	0.00560774
4001-4200	494	0.00461704
4201-4400	425	0.00397215
4401-4600	311	0.00290668
4601-5000	483	0.00451423
5001-5400	355	0.00331791
5401-5800	303	0.00283191
5801-6200	253	0.0023646
6201-6600	172	0.00160755
6601-7000	106	0.000990701
7001-7600	110	0.00102809
7601-8200	88	0.000822468
8201-9800	68	0.000635544
9801-17000	25	0.000233656
Total	106995	1
