# Supplementary material for: Transcriptomic Analysis of Flower Development in Wintersweet (Chimonanthus praecox)
Source: PLoS One. 2014 Jan 29;9(1):e86976. doi: 10.1371/journal.pone.0086976 (PMC3906103; doi:10.1371/journal.pone.0086976)
Supplement: Table S2 — Summary of GO term assignment for the wintersweet flower transcriptome. (XLS) [file pone.0086976.s003.xls]

## Sheet: level2.go
Table S2. Summary of GO term assignment for the wintersweet flower transcriptome.
Term type	Term	Number	Percent (%)	GO
biological_process	cell killing	5	0.000153144	GO:0001906
biological_process	locomotion	16	0.000490061	GO:0040011
biological_process	biological adhesion	54	0.00165396	GO:0022610
biological_process	rhythmic process	83	0.00254219	GO:0048511
biological_process	immune system process	367	0.0112408	GO:0002376
biological_process	negative regulation of biological process	544	0.0166621	GO:0048519
biological_process	positive regulation of biological process	558	0.0170909	GO:0048518
biological_process	growth	590	0.018071	GO:0040007
biological_process	multi-organism process	1187	0.0363564	GO:0051704
biological_process	reproductive process	1321	0.0404607	GO:0022414
biological_process	reproduction	1439	0.0440749	GO:0000003
biological_process	signaling	1610	0.0493124	GO:0023052
biological_process	multicellular organismal process	2598	0.0795736	GO:0032501
biological_process	developmental process	2661	0.0815033	GO:0032502
biological_process	cellular component organization or biogenesis	3003	0.0919783	GO:0071840
biological_process	establishment of localization	3890	0.119146	GO:0051234
biological_process	localization	3980	0.121903	GO:0051179
biological_process	regulation of biological process	4417	0.135287	GO:0050789
biological_process	biological regulation	4880	0.149469	GO:0065007
biological_process	response to stimulus	6010	0.184079	GO:0050896
biological_process	single-organism process	9356	0.286563	GO:0044699
biological_process	metabolic process	18692	0.572514	GO:0008152
biological_process	cellular process	18805	0.575975	GO:0009987
cellular_component	virion part	4	0.000122515	GO:0044423
cellular_component	extracellular matrix part	8	0.00024503	GO:0044420
cellular_component	virion	9	0.000275659	GO:0019012
cellular_component	extracellular matrix	18	0.000551319	GO:0031012
cellular_component	extracellular region part	18	0.000551319	GO:0044421
cellular_component	nucleoid	23	0.000704463	GO:0009295
cellular_component	symplast	132	0.004043	GO:0055044
cellular_component	cell junction	133	0.00407363	GO:0030054
cellular_component	extracellular region	690	0.0211339	GO:0005576
cellular_component	membrane-enclosed lumen	1516	0.0464333	GO:0031974
cellular_component	membrane part	3919	0.120034	GO:0044425
cellular_component	macromolecular complex	4709	0.144231	GO:0032991
cellular_component	organelle part	5671	0.173696	GO:0044422
cellular_component	membrane	8561	0.262213	GO:0016020
cellular_component	organelle	12905	0.395265	GO:0043226
cellular_component	cell	16837	0.515697	GO:0005623
cellular_component	cell part	16837	0.515697	GO:0044464
molecular_function	protein tag	3	9.18864e-05	GO:0031386
molecular_function	metallochaperone activity	5	0.000153144	GO:0016530
molecular_function	channel regulator activity	8	0.00024503	GO:0016247
molecular_function	nutrient reservoir activity	19	0.000581947	GO:0045735
molecular_function	protein binding transcription factor activity	73	0.0022359	GO:0000988
molecular_function	antioxidant activity	233	0.00713651	GO:0016209
molecular_function	receptor activity	248	0.00759594	GO:0004872
molecular_function	enzyme regulator activity	348	0.0106588	GO:0030234
molecular_function	electron carrier activity	418	0.0128028	GO:0009055
molecular_function	molecular transducer activity	530	0.0162333	GO:0060089
molecular_function	nucleic acid binding transcription factor activity	549	0.0168152	GO:0001071
molecular_function	structural molecule activity	690	0.0211339	GO:0005198
molecular_function	transporter activity	2044	0.0626053	GO:0005215
molecular_function	binding	17154	0.525407	GO:0005488
molecular_function	catalytic activity	18042	0.552605	GO:0003824
	Total number of sequences by GO assignments	32649
