# Supplementary material for: Transcriptomic Analysis of Flower Development in Wintersweet (Chimonanthus praecox)
Source: PLoS One. 2014 Jan 29;9(1):e86976. doi: 10.1371/journal.pone.0086976 (PMC3906103; doi:10.1371/journal.pone.0086976)
Supplement: Table S3 — Summary of COG functional classification for the wintersweet flower transcriptome. (XLS) [file pone.0086976.s004.xls]

## Sheet: cog.analysis
Table S3. Summary of COG functional classification for the wintersweet flower transcriptome.
Type	Functional categories	Number	Percent (%)
INFORMATION STORAGE AND PROCESSING	[A] RNA processing and modification	254	0.0116019
INFORMATION STORAGE AND PROCESSING	[B] Chromatin structure and dynamics	206	0.0094094
INFORMATION STORAGE AND PROCESSING	[J] Translation, ribosomal structure and biogenesis	1115	0.0509295
INFORMATION STORAGE AND PROCESSING	[K] Transcription	2267	0.103549
INFORMATION STORAGE AND PROCESSING	[L] Replication, recombination and repair	2360	0.107797
CELLULAR PROCESSES AND SIGNALING	[D] Cell cycle control, cell division, chromosome partitioning	549	0.0250765
CELLULAR PROCESSES AND SIGNALING	[M] Cell wall/membrane/envelope biogenesis	462	0.0211026
CELLULAR PROCESSES AND SIGNALING	[N] Cell motility	11	0.000502444
CELLULAR PROCESSES AND SIGNALING	[O] Posttranslational modification, protein turnover, chaperones	1326	0.0605673
CELLULAR PROCESSES AND SIGNALING	[T] Signal transduction mechanisms	2022	0.0923583
CELLULAR PROCESSES AND SIGNALING	[U] Intracellular trafficking, secretion, and vesicular transport	460	0.0210113
CELLULAR PROCESSES AND SIGNALING	[V] Defense mechanisms	265	0.0121043
CELLULAR PROCESSES AND SIGNALING	[W] Extracellular structures	0	0
CELLULAR PROCESSES AND SIGNALING	[Y] Nuclear structure	2	9.13534e-05
CELLULAR PROCESSES AND SIGNALING	[Z] Cytoskeleton	336	0.0153474
METABOLISM	[C] Energy production and conversion	670	0.0306034
METABOLISM	[E] Amino acid transport and metabolism	851	0.0388709
METABOLISM	[F] Nucleotide transport and metabolism	280	0.0127895
METABOLISM	[G] Carbohydrate transport and metabolism	1138	0.0519801
METABOLISM	[H] Coenzyme transport and metabolism	512	0.0233865
METABOLISM	[I] Lipid transport and metabolism	609	0.0278171
METABOLISM	[P] Inorganic ion transport and metabolism	685	0.0312885
METABOLISM	[Q] Secondary metabolites biosynthesis, transport and catabolism	528	0.0241173
POORLY CHARACTERIZED	[R] General function prediction only	4341	0.198283
POORLY CHARACTERIZED	[S] Function unknown	644	0.0294158
	Total	21893	1
