# Supplementary material for: Transcriptomic Analysis of Flower Development in Wintersweet (Chimonanthus praecox)
Source: PLoS One. 2014 Jan 29;9(1):e86976. doi: 10.1371/journal.pone.0086976 (PMC3906103; doi:10.1371/journal.pone.0086976)
Supplement: Table S4 — Summary of KEGG pathways involved in the wintersweet flower transcriptome. (XLS) [file pone.0086976.s005.xls]

## Sheet: pathway_table
Table S4. Summary of KEGG pathways involved in the wintersweet flower transcriptome.
Number	Pathway	Pathway definition	Number of sequences	Percent (%)
1	ko01100	Metabolic pathways	4293	0.275422
2	ko01110	Biosynthesis of secondary metabolites	2049	0.131456
3	ko01120	Microbial metabolism in diverse environments	831	0.0533137
4	ko01230	Biosynthesis of amino acids	495	0.0317572
5	ko04075	Plant hormone signal transduction	467	0.0299609
6	ko03010	Ribosome	433	0.0277796
7	ko03018	RNA degradation	418	0.0268172
8	ko00500	Starch and sucrose metabolism	412	0.0264323
9	ko04141	Protein processing in endoplasmic reticulum	411	0.0263681
10	ko03013	RNA transport	383	0.0245718
11	ko03040	Spliceosome	380	0.0243793
12	ko00230	Purine metabolism	359	0.023032
13	ko03008	Ribosome biogenesis in eukaryotes	346	0.022198
14	ko00190	Oxidative phosphorylation	339	0.0217489
15	ko03015	mRNA surveillance pathway	334	0.0214281
16	ko04626	Plant-pathogen interaction	330	0.0211715
17	ko05203	Viral carcinogenesis	325	0.0208507
18	ko00010	Glycolysis / Gluconeogenesis	315	0.0202091
19	ko04120	Ubiquitin mediated proteolysis	292	0.0187336
20	ko05169	Epstein-Barr virus infection	292	0.0187336
21	ko00240	Pyrimidine metabolism	279	0.0178995
22	ko04144	Endocytosis	277	0.0177712
23	ko04110	Cell cycle	266	0.0170655
24	ko04114	Oocyte meiosis	255	0.0163598
25	ko04151	PI3K-Akt signaling pathway	250	0.016039
26	ko00620	Pyruvate metabolism	246	0.0157824
27	ko04666	Fc gamma R-mediated phagocytosis	244	0.0156541
28	ko05016	Huntington's disease	239	0.0153333
29	ko05166	HTLV-I infection	238	0.0152691
30	ko04146	Peroxisome	238	0.0152691
31	ko00520	Amino sugar and nucleotide sugar metabolism	233	0.0149484
32	ko00510	N-Glycan biosynthesis	231	0.01482
33	ko05010	Alzheimer's disease	230	0.0147559
34	ko04111	Cell cycle - yeast	228	0.0146276
35	ko00564	Glycerophospholipid metabolism	227	0.0145634
36	ko00563	Glycosylphosphatidylinositol(GPI)-anchor biosynthesis	213	0.0136652
37	ko00680	Methane metabolism	213	0.0136652
38	ko04910	Insulin signaling pathway	210	0.0134728
39	ko05200	Pathways in cancer	209	0.0134086
40	ko05012	Parkinson's disease	201	0.0128954
41	ko04142	Lysosome	197	0.0126387
42	ko00940	Phenylpropanoid biosynthesis	185	0.0118689
43	ko00513	Various types of N-glycan biosynthesis	182	0.0116764
44	ko04113	Meiosis - yeast	182	0.0116764
45	ko04810	Regulation of actin cytoskeleton	178	0.0114198
46	ko00052	Galactose metabolism	175	0.0112273
47	ko04066	HIF-1 signaling pathway	175	0.0112273
48	ko05034	Alcoholism	173	0.011099
49	ko04915	Estrogen signaling pathway	171	0.0109707
50	ko03440	Homologous recombination	167	0.0107141
51	ko00270	Cysteine and methionine metabolism	166	0.0106499
52	ko03420	Nucleotide excision repair	165	0.0105857
53	ko04145	Phagosome	164	0.0105216
54	ko03460	Fanconi anemia pathway	162	0.0103933
55	ko00970	Aminoacyl-tRNA biosynthesis	160	0.010265
56	ko04914	Progesterone-mediated oocyte maturation	159	0.0102008
57	ko05168	Herpes simplex infection	159	0.0102008
58	ko00330	Arginine and proline metabolism	159	0.0102008
59	ko04721	Synaptic vesicle cycle	155	0.00994418
60	ko00710	Carbon fixation in photosynthetic organisms	152	0.00975172
61	ko00561	Glycerolipid metabolism	150	0.0096234
62	ko05164	Influenza A	149	0.00955925
63	ko00280	Valine, leucine and isoleucine degradation	149	0.00955925
64	ko05205	Proteoglycans in cancer	147	0.00943094
65	ko00640	Propanoate metabolism	136	0.00872522
66	ko00562	Inositol phosphate metabolism	136	0.00872522
67	ko03022	Basal transcription factors	136	0.00872522
68	ko04010	MAPK signaling pathway	136	0.00872522
69	ko00030	Pentose phosphate pathway	135	0.00866106
70	ko00860	Porphyrin and chlorophyll metabolism	134	0.00859691
71	ko05100	Bacterial invasion of epithelial cells	132	0.0084686
72	ko00051	Fructose and mannose metabolism	131	0.00840444
73	ko00480	Glutathione metabolism	131	0.00840444
74	ko04728	Dopaminergic synapse	129	0.00827613
75	ko00630	Glyoxylate and dicarboxylate metabolism	128	0.00821197
76	ko00071	Fatty acid metabolism	127	0.00814782
77	ko05202	Transcriptional misregulation in cancer	127	0.00814782
78	ko00040	Pentose and glucuronate interconversions	124	0.00795535
79	ko00260	Glycine, serine and threonine metabolism	118	0.00757041
80	ko00195	Photosynthesis	118	0.00757041
81	ko04724	Glutamatergic synapse	118	0.00757041
82	ko04310	Wnt signaling pathway	117	0.00750626
83	ko04115	p53 signaling pathway	117	0.00750626
84	ko04070	Phosphatidylinositol signaling system	116	0.0074421
85	ko04912	GnRH signaling pathway	115	0.00737794
86	ko00410	beta-Alanine metabolism	114	0.00731379
87	ko05134	Legionellosis	114	0.00731379
88	ko05152	Tuberculosis	113	0.00724963
89	ko04540	Gap junction	113	0.00724963
90	ko05145	Toxoplasmosis	111	0.00712132
91	ko00360	Phenylalanine metabolism	111	0.00712132
92	ko03030	DNA replication	110	0.00705716
93	ko03410	Base excision repair	108	0.00692885
94	ko03050	Proteasome	106	0.00680054
95	ko04720	Long-term potentiation	106	0.00680054
96	ko01210	2-Oxocarboxylic acid metabolism	104	0.00667223
97	ko00250	Alanine, aspartate and glutamate metabolism	104	0.00667223
98	ko04722	Neurotrophin signaling pathway	104	0.00667223
99	ko00460	Cyanoamino acid metabolism	104	0.00667223
100	ko05215	Prostate cancer	103	0.00660807
101	ko04612	Antigen processing and presentation	102	0.00654391
102	ko04530	Tight junction	101	0.00647976
103	ko00906	Carotenoid biosynthesis	101	0.00647976
104	ko00600	Sphingolipid metabolism	100	0.0064156
105	ko05131	Shigellosis	99	0.00635145
106	ko03060	Protein export	98	0.00628729
107	ko04390	Hippo signaling pathway	98	0.00628729
108	ko00020	Citrate cycle (TCA cycle)	98	0.00628729
109	ko05130	Pathogenic Escherichia coli infection	97	0.00622313
110	ko04930	Type II diabetes mellitus	97	0.00622313
111	ko04712	Circadian rhythm - plant	96	0.00615898
112	ko04020	Calcium signaling pathway	95	0.00609482
113	ko05142	Chagas disease (American trypanosomiasis)	95	0.00609482
114	ko05162	Measles	95	0.00609482
115	ko05132	Salmonella infection	94	0.00603067
116	ko00061	Fatty acid biosynthesis	94	0.00603067
117	ko04961	Endocrine and other factor-regulated calcium reabsorption	94	0.00603067
118	ko00565	Ether lipid metabolism	93	0.00596651
119	ko00900	Terpenoid backbone biosynthesis	92	0.00590235
120	ko05161	Hepatitis B	91	0.0058382
121	ko00400	Phenylalanine, tyrosine and tryptophan biosynthesis	91	0.0058382
122	ko04391	Hippo signaling pathway - fly	90	0.00577404
123	ko00350	Tyrosine metabolism	89	0.00570989
124	ko00720	Carbon fixation pathways in prokaryotes	89	0.00570989
125	ko05210	Colorectal cancer	87	0.00558157
126	ko05160	Hepatitis C	86	0.00551742
127	ko04370	VEGF signaling pathway	86	0.00551742
128	ko00380	Tryptophan metabolism	84	0.00538911
129	ko04270	Vascular smooth muscle contraction	83	0.00532495
130	ko00904	Diterpenoid biosynthesis	83	0.00532495
131	ko04150	mTOR signaling pathway	82	0.00526079
132	ko04662	B cell receptor signaling pathway	82	0.00526079
133	ko04380	Osteoclast differentiation	81	0.00519664
134	ko00910	Nitrogen metabolism	81	0.00519664
135	ko04510	Focal adhesion	81	0.00519664
136	ko00770	Pantothenate and CoA biosynthesis	81	0.00519664
137	ko04650	Natural killer cell mediated cytotoxicity	81	0.00519664
138	ko00941	Flavonoid biosynthesis	80	0.00513248
139	ko04916	Melanogenesis	80	0.00513248
140	ko00053	Ascorbate and aldarate metabolism	79	0.00506833
141	ko05216	Thyroid cancer	79	0.00506833
142	ko05110	Vibrio cholerae infection	78	0.00500417
143	ko04520	Adherens junction	78	0.00500417
144	ko04727	GABAergic synapse	77	0.00494001
145	ko03430	Mismatch repair	76	0.00487586
146	ko01040	Biosynthesis of unsaturated fatty acids	76	0.00487586
147	ko04062	Chemokine signaling pathway	76	0.00487586
148	ko04130	SNARE interactions in vesicular transport	73	0.00468339
149	ko04360	Axon guidance	73	0.00468339
150	ko05211	Renal cell carcinoma	73	0.00468339
151	ko04660	T cell receptor signaling pathway	72	0.00461923
152	ko05020	Prion diseases	72	0.00461923
153	ko05214	Glioma	72	0.00461923
154	ko04726	Serotonergic synapse	72	0.00461923
155	ko03020	RNA polymerase	71	0.00455508
156	ko05220	Chronic myeloid leukemia	70	0.00449092
157	ko04730	Long-term depression	70	0.00449092
158	ko05212	Pancreatic cancer	70	0.00449092
159	ko00650	Butanoate metabolism	69	0.00442677
160	ko04350	TGF-beta signaling pathway	69	0.00442677
161	ko00290	Valine, leucine and isoleucine biosynthesis	69	0.00442677
162	ko00592	alpha-Linolenic acid metabolism	69	0.00442677
163	ko04621	NOD-like receptor signaling pathway	68	0.00436261
164	ko04920	Adipocytokine signaling pathway	67	0.00429845
165	ko04210	Apoptosis	67	0.00429845
166	ko00310	Lysine degradation	65	0.00417014
167	ko04725	Cholinergic synapse	65	0.00417014
168	ko04064	NF-kappa B signaling pathway	65	0.00417014
169	ko04620	Toll-like receptor signaling pathway	64	0.00410599
170	ko03450	Non-homologous end-joining	64	0.00410599
171	ko04140	Regulation of autophagy	64	0.00410599
172	ko04012	ErbB signaling pathway	63	0.00404183
173	ko05213	Endometrial cancer	63	0.00404183
174	ko03320	PPAR signaling pathway	63	0.00404183
175	ko00062	Fatty acid elongation	62	0.00397767
176	ko05221	Acute myeloid leukemia	62	0.00397767
177	ko04664	Fc epsilon RI signaling pathway	61	0.00391352
178	ko00073	Cutin, suberine and wax biosynthesis	61	0.00391352
179	ko05133	Pertussis	59	0.00378521
180	ko05014	Amyotrophic lateral sclerosis (ALS)	58	0.00372105
181	ko00531	Glycosaminoglycan degradation	57	0.00365689
182	ko00340	Histidine metabolism	57	0.00365689
183	ko04723	Retrograde endocannabinoid signaling	57	0.00365689
184	ko05031	Amphetamine addiction	56	0.00359274
185	ko04976	Bile secretion	55	0.00352858
186	ko05416	Viral myocarditis	55	0.00352858
187	ko04713	Circadian entrainment	55	0.00352858
188	ko05223	Non-small cell lung cancer	54	0.00346443
189	ko00982	Drug metabolism - cytochrome P450	53	0.00340027
190	ko00625	Chloroalkane and chloroalkene degradation	53	0.00340027
191	ko00920	Sulfur metabolism	53	0.00340027
192	ko00980	Metabolism of xenobiotics by cytochrome P450	53	0.00340027
193	ko00760	Nicotinate and nicotinamide metabolism	52	0.00333611
194	ko05218	Melanoma	52	0.00333611
195	ko05322	Systemic lupus erythematosus	52	0.00333611
196	ko05120	Epithelial cell signaling in Helicobacter pylori infection	52	0.00333611
197	ko04013	MAPK signaling pathway - fly	51	0.00327196
198	ko04320	Dorso-ventral axis formation	51	0.00327196
199	ko05219	Bladder cancer	51	0.00327196
200	ko00450	Selenocompound metabolism	50	0.0032078
201	ko00511	Other glycan degradation	50	0.0032078
202	ko00670	One carbon pool by folate	49	0.00314365
203	ko05323	Rheumatoid arthritis	48	0.00307949
204	ko00521	Streptomycin biosynthesis	48	0.00307949
205	ko00430	Taurine and hypotaurine metabolism	45	0.00288702
206	ko02010	ABC transporters	45	0.00288702
207	ko04330	Notch signaling pathway	44	0.00282287
208	ko04260	Cardiac muscle contraction	42	0.00269455
209	ko00908	Zeatin biosynthesis	42	0.00269455
210	ko00983	Drug metabolism - other enzymes	41	0.0026304
211	ko02020	Two-component system	40	0.00256624
212	ko00790	Folate biosynthesis	38	0.00243793
213	ko04622	RIG-I-like receptor signaling pathway	38	0.00243793
214	ko00550	Peptidoglycan biosynthesis	38	0.00243793
215	ko00960	Tropane, piperidine and pyridine alkaloid biosynthesis	38	0.00243793
216	ko04710	Circadian rhythm	38	0.00243793
217	ko04973	Carbohydrate digestion and absorption	37	0.00237377
218	ko04975	Fat digestion and absorption	37	0.00237377
219	ko04966	Collecting duct acid secretion	36	0.00230962
220	ko04011	MAPK signaling pathway - yeast	36	0.00230962
221	ko00903	Limonene and pinene degradation	36	0.00230962
222	ko00100	Steroid biosynthesis	36	0.00230962
223	ko00540	Lipopolysaccharide biosynthesis	35	0.00224546
224	ko00524	Butirosin and neomycin biosynthesis	35	0.00224546
225	ko05204	Chemical carcinogenesis	35	0.00224546
226	ko00196	Photosynthesis - antenna proteins	35	0.00224546
227	ko04974	Protein digestion and absorption	34	0.0021813
228	ko00603	Glycosphingolipid biosynthesis - globo series	34	0.0021813
229	ko00590	Arachidonic acid metabolism	33	0.00211715
230	ko04623	Cytosolic DNA-sensing pathway	32	0.00205299
231	ko05140	Leishmaniasis	32	0.00205299
232	ko00950	Isoquinoline alkaloid biosynthesis	31	0.00198884
233	ko00604	Glycosphingolipid biosynthesis - ganglio series	31	0.00198884
234	ko00830	Retinol metabolism	30	0.00192468
235	ko04340	Hedgehog signaling pathway	29	0.00186052
236	ko00362	Benzoate degradation	29	0.00186052
237	ko00750	Vitamin B6 metabolism	29	0.00186052
238	ko04972	Pancreatic secretion	29	0.00186052
239	ko00253	Tetracycline biosynthesis	29	0.00186052
240	ko04960	Aldosterone-regulated sodium reabsorption	29	0.00186052
241	ko05032	Morphine addiction	29	0.00186052
242	ko04112	Cell cycle - Caulobacter	28	0.00179637
243	ko00591	Linoleic acid metabolism	27	0.00173221
244	ko00626	Naphthalene degradation	27	0.00173221
245	ko00780	Biotin metabolism	27	0.00173221
246	ko04962	Vasopressin-regulated water reabsorption	26	0.00166806
247	ko05410	Hypertrophic cardiomyopathy (HCM)	26	0.00166806
248	ko03070	Bacterial secretion system	24	0.00153974
249	ko00300	Lysine biosynthesis	24	0.00153974
250	ko00730	Thiamine metabolism	24	0.00153974
251	ko04978	Mineral absorption	24	0.00153974
252	ko04745	Phototransduction - fly	23	0.00147559
253	ko04740	Olfactory transduction	23	0.00147559
254	ko04970	Salivary secretion	23	0.00147559
255	ko04971	Gastric acid secretion	23	0.00147559
256	ko04122	Sulfur relay system	23	0.00147559
257	ko04614	Renin-angiotensin system	22	0.00141143
258	ko00945	Stilbenoid, diarylheptanoid and gingerol biosynthesis	21	0.00134728
259	ko00072	Synthesis and degradation of ketone bodies	21	0.00134728
260	ko00643	Styrene degradation	21	0.00134728
261	ko05146	Amoebiasis	20	0.00128312
262	ko04670	Leukocyte transendothelial migration	19	0.00121896
263	ko04744	Phototransduction	19	0.00121896
264	ko05414	Dilated cardiomyopathy	18	0.00115481
265	ko04940	Type I diabetes mellitus	17	0.00109065
266	ko05222	Small cell lung cancer	16	0.0010265
267	ko00440	Phosphonate and phosphinate metabolism	16	0.0010265
268	ko05143	African trypanosomiasis	16	0.0010265
269	ko05030	Cocaine addiction	15	0.00096234
270	ko05033	Nicotine addiction	15	0.00096234
271	ko04742	Taste transduction	14	0.000898184
272	ko00471	D-Glutamine and D-glutamate metabolism	14	0.000898184
273	ko00740	Riboflavin metabolism	14	0.000898184
274	ko04080	Neuroactive ligand-receptor interaction	14	0.000898184
275	ko00660	C5-Branched dibasic acid metabolism	13	0.000834028
276	ko04964	Proximal tubule bicarbonate reclamation	13	0.000834028
277	ko00627	Aminobenzoate degradation	13	0.000834028
278	ko00944	Flavone and flavonol biosynthesis	11	0.000705716
279	ko00514	Other types of O-glycan biosynthesis	10	0.00064156
280	ko00624	Polycyclic aromatic hydrocarbon degradation	10	0.00064156
281	ko00623	Toluene degradation	10	0.00064156
282	ko04913	Ovarian steroidogenesis	10	0.00064156
283	ko05340	Primary immunodeficiency	10	0.00064156
284	ko00361	Chlorocyclohexane and chlorobenzene degradation	10	0.00064156
285	ko00232	Caffeine metabolism	10	0.00064156
286	ko04911	Insulin secretion	9	0.000577404
287	ko00364	Fluorobenzoate degradation	9	0.000577404
288	ko00785	Lipoic acid metabolism	9	0.000577404
289	ko00905	Brassinosteroid biosynthesis	9	0.000577404
290	ko05412	Arrhythmogenic right ventricular cardiomyopathy (ARVC)	9	0.000577404
291	ko04711	Circadian rhythm - fly	8	0.000513248
292	ko00965	Betalain biosynthesis	7	0.000449092
293	ko01053	Biosynthesis of siderophore group nonribosomal peptides	7	0.000449092
294	ko00909	Sesquiterpenoid and triterpenoid biosynthesis	6	0.000384936
295	ko01051	Biosynthesis of ansamycins	6	0.000384936
296	ko00401	Novobiocin biosynthesis	6	0.000384936
297	ko00902	Monoterpenoid biosynthesis	6	0.000384936
298	ko00901	Indole alkaloid biosynthesis	6	0.000384936
299	ko00363	Bisphenol degradation	6	0.000384936
300	ko04630	Jak-STAT signaling pathway	5	0.00032078
301	ko00281	Geraniol degradation	5	0.00032078
302	ko00140	Steroid hormone biosynthesis	5	0.00032078
303	ko00930	Caprolactam degradation	4	0.000256624
304	ko00984	Steroid degradation	2	0.000128312
305	ko05217	Basal cell carcinoma	2	0.000128312
306	ko04977	Vitamin digestion and absorption	1	6.4156e-05
307	ko00966	Glucosinolate biosynthesis	1	6.4156e-05
308	ko00523	Polyketide sugar unit biosynthesis	1	6.4156e-05
309	ko00942	Anthocyanin biosynthesis	1	6.4156e-05
310	ko04610	Complement and coagulation cascades	1	6.4156e-05
311	ko05111	Vibrio cholerae pathogenic cycle	1	6.4156e-05
312	ko00120	Primary bile acid biosynthesis	1	6.4156e-05
