# Supplementary material for: Transcriptomic Analysis of Flower Development in Wintersweet (Chimonanthus praecox)
Source: PLoS One. 2014 Jan 29;9(1):e86976. doi: 10.1371/journal.pone.0086976 (PMC3906103; doi:10.1371/journal.pone.0086976)
Supplement: Table S5 — Description of the 20 most up- and down-regulated genes in DP vs OF. (XLS) [file pone.0086976.s006.xls]

## Sheet: Sheet3
Table S5. Description of the 20 most up- and down-regulated genes in DP vs OF.
Gene ID	Top BlastX hit (Accession number)	Expression value			DP vs OF				OF vs SF
		DP	OF	SF	log2 FC	P-value	FDR	Regulation	log2 FC	P-value	FDR	Regulation
Cp177_c0	hypothetical protein PRUPE_ppa021623mg [Prunus persica] (EMJ07813.1)	0	389.8	99.07	14.5552	1.08415e-26	9.57231e-23	up	-1.96894	0.00368247	0.0966245	down
Cp1615_c0	cytochrome P450 [Coptis japonica var. dissecta] (BAF98468.1)	0	233.77	48.89	13.9692	6.22841e-25	3.61689e-21	up	-2.25022	0.00103267	0.0383948	down
Cp91_c0	14 kDa proline-rich protein DC2.15 precursor, putative [Ricinus communis] (XP_002533299.1)	0.08	846.71	635.74	12.9493	1.55e-27	1.64e-23	up	-0.406417	0.535009	1	down
Cp10_c0	alpha-terpineol synthase [Magnolia grandiflora] (ACC66282.1)	0.73	5104.29	2582.42	12.7511	7.88202e-33	4.17558e-28	up	-0.975973	0.138854	0.735267	down
Cp305_c0	PREDICTED: medium-chain-fatty-acid--CoA ligase [Vitis vinifera] (XP_002272437.1)	0.08	593.63	373.03	12.7079	1.49402e-28	3.95737e-24	up	-0.663251	0.312411	0.996894	down
Cp620_c0	Os11g0508600 [Oryza sativa Japonica Group] (NP_001067955.1)	0.11	559.5	193.86	12.022	9.42719e-25	4.54014e-21	up	-1.52195	0.0229148	0.303956	down
Cp21_c0	pherophorin-dz1 protein [Volvox carteri f. nagariensis](CAD22154.1)	0.52	1929.06	721.8	11.7706	3.30403e-28	5.83448e-24	up	-1.41118	0.0341323	0.382971	down
Cp5179_c0	no hit	0	27.36	17.26	11.5577	9.70376e-18	2.23507e-14	up	-0.65703	0.323938	1	down
Cp3393_c0	no hit	0	75.18	14.98	11.2985	5.68118e-17	1.07488e-13	up	-2.31824	0.000898775	0.0354854	down
Cp2266_c0	no hit	0	58.3	20.42	11.2165	9.9564e-17	1.75817e-13	up	-1.50555	0.0268318	0.343871	down
Cp1651_c1	PREDICTED: uncharacterized protein LOC100262017 [Vitis vinifera] (XP_002276336.1)	0	52.04	82.58	11.2006	1.09972e-16	1.87931e-13	up	0.672928	0.310616	0.992737	up
Cp39_c0	S-adenosyl-L-methionine:salicylic acid carboxyl methyltransferase [Chimonanthus praecox] (ABU88887.2)	1.58	3315.61	1279.44	11.0166	8.85664e-28	1.17297e-23	up	-1.36674	0.0398934	0.413375	down
Cp465_c0	PREDICTED: LOW QUALITY PROTEIN: uncharacterized protein LOC100101836 [Glycine max] (XP_003545926.1)	0.27	507.31	143.04	10.7899	6.8274e-25	3.61689e-21	up	-1.81929	0.00699409	0.150579	down
Cp193_c0	1-deoxyxylulose-5-phosphate synthase, putative [Ricinus communis] (XP_002533688.1)	0.43	732.93	576.01	10.6942	4.30237e-26	3.25604e-22	up	-0.340576	0.602779	1	down
Cp11011_c0	predicted protein [Populus trichocarpa] (XP_002336441.1)	0	24.04	5.02	10.6332	5.05742e-15	5.82439e-12	up	-2.2489	0.00139979	0.0490825	down
Cp96_c0	predicted protein [Populus trichocarpa] (XP_002307671.1)	0.64	1004.19	662.56	10.5832	9.27e-26	6.14e-22	up	-0.592872	0.366064	1	down
Cp2231_c0	meiotic recombination protein SPO11-2 [Arabidopsis thaliana] (NP_176582.2)	0.05	79.21	77.87	10.4503	1.01879e-22	4.15166e-19	up	-0.0176022	0.978988	1	down
Cp3256_c0	glutaredoxin family protein [Musa acuminata] (ABF69994.1)	0	42.81	46.98	10.3884	2.61193e-14	2.4224e-11	up	0.140904	0.839591	1	up
Cp4084_c0	Epoxide hydrolase [Medicago truncatula] (XP_003629418.1)	0	18.46	3.81	10.2092	8.5901e-14	6.89499e-11	up	-2.26384	0.00148466	0.0508123	down
Cp3136_c0	no hit	0	47.23	20.59	10.1442	1.32127e-13	9.85854e-11	up	-1.18921	0.0813242	0.604413	down
Cp2334_c0	beta expansin 1 precursor [Solanum tuberosum] (ABC47127.1)	156.15	0	1.64	-12.7028	3.84524e-21	1.35804e-17	down	6.02789	0.00100641	0.037809	up
Cp2005_c0	PREDICTED: non-specific lipid-transfer protein [Vitis vinifera] (XP_002281611.1)	164.99	0	0	-11.8807	1.06812e-18	2.97816e-15	down	noTest	noTest	noTest	noTest
Cp1232_c0	no hit	149.49	0	0	-11.7855	2.04447e-18	5.15751e-15	down	noTest	noTest	noTest	noTest
Cp10625_c0	cysteine protease, putative [Ricinus communis] (XP_002523447.1)	40.02	0	0	-10.9663	5.26048e-16	7.74108e-13	down	noTest	noTest	noTest	noTest
Cp4776_c0	no hit	61.94	0	0	-10.5832	6.98303e-15	7.54965e-12	down	noTest	noTest	noTest	noTest
Cp12657_c0	PREDICTED: triacylglycerol lipase 2-like [Vitis vinifera] (XP_003633784.1)	19.51	0	0	-10.3737	2.76714e-14	2.48461e-11	down	noTest	noTest	noTest	noTest
Cp19141_c0	Xylem serine proteinase [Medicago truncatula] (XP_003625782.1)	10.31	0	0	-9.96703	4.00277e-13	2.55483e-10	down	noTest	noTest	noTest	noTest
Cp4504_c0	no hit	41.32	0	0	-9.50547	8.2293e-12	3.72611e-09	down	noTest	noTest	noTest	noTest
Cp15009_c0	putative xyloglucan endotransglucosylase/hydrolase protein 1-like [Vitis vinifera] (XP_003632454.1)	18.11	0	0	-9.44544	1.18509e-11	5.23179e-09	down	noTest	noTest	noTest	noTest
Cp7143_c0	cysteine protease, putative [Ricinus communis] (XP_002511277.1)	52.64	0.09	0	-8.96803	3.27442e-16	5.10193e-13	down	noTest	noTest	noTest	noTest
Cp16164_c0	PREDICTED: ADP,ATP carrier protein, mitochondrial-like [Vitis vinifera] (XP_002285503.1)	15.93	0	0	-8.60673	2.26493e-09	5.04147e-07	down	noTest	noTest	noTest	noTest
Cp13308_c0	no hit	13.35	0	0	-8.53652	3.26459e-09	6.99622e-07	down	noTest	noTest	noTest	noTest
Cp2390_c0	no hit	67.4	0.16	0	-8.40117	1.48437e-14	1.45622e-11	down	noTest	noTest	noTest	noTest
Cp23933_c0	PREDICTED: uncharacterized protein LOC100789503 [Glycine max] (XP_003553692.1)	7.28	0	0	-8.33619	1.06732e-08	1.98394e-06	down	noTest	noTest	noTest	noTest
Cp20711_c0	predicted protein [Populus trichocarpa] (XP_002307209.1)	7.25	0	0	-8.30274	1.31916e-08	2.36647e-06	down	noTest	noTest	noTest	noTest
Cp28121_c0	PREDICTED: putative fructokinase-5-like [Vitis vinifera] (XP_002263733.1)	6.33	0	0	-8.21557	2.28675e-08	3.89527e-06	down	noTest	noTest	noTest	noTest
Cp21971_c0	type-a response regulator [Populus trichocarpa] (XP_002302230.1)	5.98	0	0.48	-8.08393	4.61803e-08	6.93045e-06	down	4.39766	0.0942029	0.604413	up
Cp26866_c0	PREDICTED: bidirectional sugar transporter SWEET16 [Vitis vinifera] (XP_002279031.1)	5.02	0	0	-8.02361	6.69157e-08	9.6592e-06	down	noTest	noTest	noTest	noTest
Cp27710_c0	PREDICTED: protein FAF-like, chloroplastic [Vitis vinifera] (XP_002279648.2)	4.33	0	0	-8.02361	6.69157e-08	9.6592e-06	down	noTest	noTest	noTest	noTest
Cp15144_c0	no hit	14.64	0	0	-8.00294	7.59584e-08	1.07881e-05	down	noTest	noTest	noTest	noTest
