# Supplementary material for: Transcriptomic Analysis of Flower Development in Wintersweet (Chimonanthus praecox)
Source: PLoS One. 2014 Jan 29;9(1):e86976. doi: 10.1371/journal.pone.0086976 (PMC3906103; doi:10.1371/journal.pone.0086976)
Supplement: Table S6 — Description of the 20 most up- and down-regulated genes in OF vs SF. (XLS) [file pone.0086976.s007.xls]

## Sheet: Sheet4
Table S6. Description of the 20 most up- and down-regulated genes in OF vs SF.
Gene ID	Top BlastX hit (Accession number)	Expression value			DP vs OF				OF vs SF
		DP	OF	SF	log2 FC	P-value	FDR	Regulation	log2 FC	P-value	FDR	Regulation
Cp3221_c0	no hit	0	0	137.81	notest	notest	notest	notest	12.1105	2.17e-19	5.46e-15	up
Cp11330_c0	predicted protein [Populus trichocarpa] (XP_002311374.1)	0	0	38.82	notest	notest	notest	notest	10.6895	3.29e-15	2.7e-11	up
Cp11619_c0	GDSL esterase/lipase [Arabidopsis thaliana] (NP_195981.1)	0	0	31.66	notest	notest	notest	notest	10.6322	4.82e-15	2.7e-11	up
Cp4640_c0	hydroxyproline-rich glycoprotein [Solanum tuberosum] (BAC23028.1)	0	0	67.83	notest	notest	notest	notest	10.6322	4.82e-15	2.7e-11	up
Cp12499_c0	resveratrol/hydroxycinnamic acid O-glucosyltransferase [Vitis labrusca] (ABH03018.1)	0	0	26.49	notest	notest	notest	notest	10.5915	6.48e-15	3.26e-11	up
Cp10167_c0	RecName: Full=Antifungal protein ginkbilobin-2; Flags: Precursor ginkbilobin-2 precursor [Ginkgo biloba] (A4ZDL6.1)	0	0	48.28	notest	notest	notest	notest	10.2114	8.05e-14	2.9e-10	up
Cp9552_c0	unknown [Picea sitchensis] (ADE76524.1)	0	0	34.25	notest	notest	notest	notest	10.1718	1.05e-13	3.51e-10	up
Cp9305_c0	glycine-rich RNA-binding protein [Sequoia sempervirens] (ADQ00374.1)	0	0	31.28	notest	notest	notest	notest	10.0622	2.15e-13	6.5e-10	up
Cp10281_c0	lipid transfer protein precursor [Ginkgo biloba] (ABI26087.1)	0	0	49.35	notest	notest	notest	notest	9.88365	6.9e-13	1.74e-09	up
Cp13009_c0	unknown [Picea sitchensis] (ADE76781.1)	0	0	28.63	notest	notest	notest	notest	9.85891	8.1e-13	1.85e-09	up
Cp1056_c0	putative blight-associated protein p12 precursor [Oryza sativa Japonica Group] (BAD22245.1)	0	0.36	363.28	notest	notest	notest	notest	9.80228	3.91e-20	1.97e-15	up
Cp9991_c0	hypothetical protein BBA_01324 [Beauveria bassiana ARSEF 2860] (EJP69359.1)	0	0	49.13	notest	notest	notest	notest	9.7886	1.28e-12	2.58e-09	up
Cp19503_c0	PREDICTED: beta-xylosidase/alpha-L-arabinofuranosidase 2-like [Vitis vinifera] (XP_002264183.2)	0	0	9.38	notest	notest	notest	notest	9.73522	1.81e-12	3.37e-09	up
Cp8906_c0	uncharacterized protein LOC100305924 [Glycine max] (NP_001235013.1)	0	0	28.12	notest	notest	notest	notest	9.52327	7.07e-12	1.15e-08	up
Cp20586_c0	hypothetical protein VITISV_010199 [Vitis vinifera] (CAN74373.1)	0	0	10.49	notest	notest	notest	notest	9.33876	2.29e-11	3.12e-08	up
Cp16200_c0	unknown [Picea sitchensis] (ABK22883.1)	0	0	20.61	notest	notest	notest	notest	9.15788	7.15e-11	8.58e-08	up
Cp13333_c1	RecName: Full=Probable pyridoxal biosynthesis protein PDX1; AltName: Full=Sor-like protein [Ginkgo biloba] (Q9AT63.1)	0	0	11.37	notest	notest	notest	notest	9.04177	1.58e-10	1.62e-07	up
Cp18561_c0	Chain A, Crystal Structure Of Highly Glycosylated Peroxidase From Royal Palm Tree [Roystonea regia](3HDL|A)	0	0	12.18	notest	notest	notest	notest	9.03074	1.69e-10	1.71e-07	up
Cp20311_c0	unknown [Picea sitchensis](ABR17743.1)	0	0	11.45	notest	notest	notest	notest	8.98574	2.24e-10	1.95e-07	up
Cp32134_c0	Xylulose 5-phosphate/Fructose 6-phosphate phosphoketolase [Macrophomina phaseolina MS6] (EKG16411.1)	0	0	5.03	notest	notest	notest	notest	8.93929	2.99e-10	2.51e-07	up
Cp19015_c0	hypothetical protein MTR_2g036670 [Medicago truncatula] (XP_003594956.1)	1.67	9.61	0	2.49725	0.00176981	0.0386452	up	-8.28445	1.47e-08	5.83e-06	down
Cp30436_c0	fatty acid binding protein [Lycosa singoriensis] (ABX75508.1)	0	4.7	0	6.9899	1.8e-05	0.00107058	up	-6.86483	2.82e-05	0.00247489	down
Cp42192_c0	hypothetical protein [Latrodectus hesperus] (ADV40307.1)	0	3.36	0	6.93968	2.25e-05	0.00128839	up	-6.81464	3.57e-05	0.00296136	down
Cp25802_c0	no hit	0.83	3.64	0	2.08293	0.0199098	0.189634	up	-6.70871	5.79e-05	0.00440944	down
Cp3123_c0	transcription regulator, putative [Ricinus communis] (XP_002511551.1)	4.56	110.6	1.01	4.58207	5.03e-09	1.04e-06	up	-6.70767	2.52e-13	7.06e-10	down
Cp30559_c0	no hit	0.22	2.94	0	3.58694	0.00177411	0.0386452	up	-6.53363	0.000125561	0.00818324	down
Cp45805_c0	hypothetical protein [Latrodectus hesperus] (ADV40330.1)	0	3.14	0	6.65844	7.45e-05	0.00334858	up	-6.53363	0.000125561	0.00818324	down
Cp25462_c0	no hit	0.83	3.07	0	1.84422	0.0400936	0.271022	up	-6.47021	0.000164799	0.0101003	down
Cp32107_c0	hypothetical protein [Latrodectus hesperus] (AFP57557.1)	0	5.44	0	6.59495	9.64e-05	0.00412343	up	-6.47021	0.000164799	0.0101003	down
Cp6004_c0	hypothetical protein VITISV_004734 [Vitis vinifera] (CAN76500.1)	1.88	59.56	0.64	4.94846	2.54e-09	5.61e-07	up	-6.45338	7.1e-12	1.15e-08	down
Cp39008_c0	hypothetical protein [Latrodectus hesperus] (ADV40335.1)	0	2.58	0	6.52855	0.000125561	0.00508931	up	-6.40387	0.00021796	0.012478	down
Cp32943_c0	no hit	0.2	4.81	0	4.2253	0.00133434	0.0319133	up	-6.33433	0.000290613	0.015379	down
Cp15174_c0	no hit	5.29	4.75	0	-0.162327	0.933711	1	down	-6.26127	0.000390825	0.0191345	down
Cp18029_c0	MYB10 protein [Gerbera hybrid cultivar] (CAD87010.1)	10.2	3.69	0	-1.46344	0.0647071	0.345	down	-6.26127	0.000390825	0.0191345	down
Cp27120_c0	no hit	1.58	3.94	0	1.28445	0.174456	0.571885	up	-6.26127	0.000390825	0.0191345	down
Cp35633_c0	no hit	1.49	2.38	0	0.662112	0.467852	0.839996	up	-6.26127	0.000390825	0.0191345	down
Cp47948_c0	astacin-like metalloprotease [Latrodectus hesperus] (ADV40108.1)	0	3.21	0	6.30876	0.000390825	0.0123904	up	-6.18431	0.000530405	0.0242003	down
Cp12699_c0	hypothetical protein MTR_7g070000 [Medicago truncatula] (XP_003623361.1)	6.15	4.74	0	-0.376754	0.66464	0.978051	down	-6.10302	0.000726851	0.0303183	down
Cp14078_c0	no hit	4.4	3.53	0	-0.320763	0.723661	0.994038	down	-6.10302	0.000726851	0.0303183	down
Cp15369_c0	no hit	6.84	1.07	0	-2.66445	0.000663348	0.0186427	down	-6.10302	0.000726851	0.0303183	down
