# Supplementary material for: Transcriptomic Analysis of Flower Development in Wintersweet (Chimonanthus praecox)
Source: PLoS One. 2014 Jan 29;9(1):e86976. doi: 10.1371/journal.pone.0086976 (PMC3906103; doi:10.1371/journal.pone.0086976)
Supplement: Table S7 — The primers used for analysis of gene expression by qRT-PCR. (XLS) [file pone.0086976.s008.xls]

## Sheet: Sheet1
Table S7. The primers used for analysis of gene expression by qRT-PCR.
Gene name	Primer	sequence(5'to 3')
Cp22279_c0	Forward	GTCAGAAACCATCAGAGGAATCG
	Reverse	TGGCTGCTTCTCTATTCTGCG
Cp47428_c0	Forward	AGAACACTTGCTGGTAAACGAAC
	Reverse	CCGAAAACCTCCAATCCAC
Cp9043_c0	Forward	AGTCCTAACTACCCGTCAAGCG
	Reverse	CATCTGTAAGGGTGTGAAGAGTGC
Cp3374_c0	Forward	GAGTGATGGAGTCCTTACGATTTG
	Reverse	CATAGGCAGCCACAGTGTTGTC
Cp13360_c0	Forward	AGTTTCAGTGTTGTGGGTGGTG
	Reverse	AGAGAAGCGATTGCCACAGC
Cp7252_c0	Forward	CACGCCGCCATGCTTATT
	Reverse	ACGGATGGTGCCCACTTCT
Cp22532_c0	Forward	CGGCATTGTTGGCAGAGC
	Reverse	AGCATCTTGGGTCAACCTACTC
Cp9742_c0	Forward	CGAGCTTCAGCGCATAGAGG
	Reverse	CCAGGCGTCCGTTCAGTTAC
Cp2918_c0	Forward	CGATGGAGACCGATCAAAGC
	Reverse	TGGACGGCATTTGCTCACAC
Cp7416_c0	Forward	ACAGCAGAAGAAACCCAAGC
	Reverse	GTCATCTCCCCCAGAGTTTG
Actin	Forward	GTTATGGTTGGGATGGGACAGAAAG
	Reverse	GGGCTTCAGTAAGGAAACAGGA
Tublin	Forward	TAGTGACAAGACAGTAGGTGGAGGT
	Reverse	GTAGGTTCCAGTCCTCACTTCATC
